# Supplementary material for: Elucidation and refinement of synthetic receptor mechanisms
Source: Synth Biol (Oxf). 2020 Sep 30;5(1):ysaa017. doi: 10.1093/synbio/ysaa017 (PMC7759213; doi:10.1093/synbio/ysaa017)
Supplement: ysaa017_Supplementary_Data [file ysaa017_supplementary_data.zip]

Archive with 5 entries (5 files):
- suppl_data.zip
- Supplementary Data 1.xlsx
- Supplementary Data 2.zip
- Supplementary Data 3.xlsx
- SupplementaryInformation.pdf
